# Supplementary material for: Stochastic priming and spatial cues orchestrate heterogeneous clonal contribution to mouse pancreas organogenesis
Source: Nat Commun. 2017 Sep 19;8:605. doi: 10.1038/s41467-017-00258-4 (PMC5605525; doi:10.1038/s41467-017-00258-4)
Supplement: Supplementary file 2 — Supplementary Software [file 41467_2017_258_MOESM2_ESM.zip]

Archive with 8 entries (7 files):
- code/
- code/simulation_5.html
- code/Analyze_5.py
- code/simulation_5.py
- code/simulation_5.ipynb
- code/Analyze_5.html
- code/Analyze_5.ipynb
- code/README
