# Supplementary material for: Stochastic priming and spatial cues orchestrate heterogeneous clonal contribution to mouse pancreas organogenesis
Source: Nat Commun. 2017 Sep 19;8:605. doi: 10.1038/s41467-017-00258-4 (PMC5605525; doi:10.1038/s41467-017-00258-4)
Supplement: Supplementary file 2 — Supplementary Software [file 41467_2017_258_MOESM2_ESM.zip › code/README]

This folder contains all the code neassesary 
to generate and analyze the simulation data 
for the experiment.

The code is written in python3, and is 
supplied in both jupyter notebook (.ipynb), 
python (.py) and HyperText Markup Language 
(.html) format.

Documentation for installing and running 
jupyter notebooks can be found on the 
Jupyter project website: http://jupyter.org/.

The raw data from the experiments can be provided upon request. They are provided here 
because they are needed as a datasource for 
the programs provided here. 

#############################################
External python packages used in the code;

colorama
matplotlib
numpy
pandas
pprint
scipy
sklearn
statsmodels
tqdm

Most, if not all, of these should be included 
in the anaconda distribution 
(http://continuum.io/anaconda), and can 
otherwise easily be installed via pip 
(https://docs.python.org/3/installing/).
#############################################
